# Supplementary material for: Species Diversity and Antimicrobial Susceptibility of Staphylococci Colonising Healthy Dogs—A Single-Centre Cross-Sectional Study in Bulgaria
Source: Antibiotics (Basel). 2026 May 25;15(6):536. doi: 10.3390/antibiotics15060536 (PMC13296313; doi:10.3390/antibiotics15060536)
Supplement: Supplementary file 1 [file antibiotics-15-00536-s001.zip]

Archive with 1 entries (1 files):
- antibiotics-4338391-supplementary.pdf
